# Supplementary material for: In vitro and in vivo endothelial interactions of Leptospira species are markers of virulence
Source: PLoS Negl Trop Dis. 2026 Jan 27;20(1):e0013939. doi: 10.1371/journal.pntd.0013939 (PMC12867331; doi:10.1371/journal.pntd.0013939)
Supplement: S2 File — (XLSX) [file pntd.0013939.s002.xlsx]

## Sheet: Sheet1
S2 File. Summary of data in manuscript that is used for generation of Spearman's rank correlation.
			in vitro endothelial cell phenotypes																						hematogenous dissemination model phenotypes
			cell association		VE-cadherin disruption		CXCL10 (IP-10)		CCL5 (RANTES)		CXCL8 (IL-8)		IL-6		CCL-2 (MCP-1)		GM-CSF		G-CSF		TGF-β1		VEGF		kidney burdens		bladder burdens		lung burdens		liver burdens		blood burdens
		presence of virulence-associated genes	relative to LbP		1-binary area relative to uninfected		pg/mL		pg/mL		pg/mL		pg/mL		pg/mL		pg/mL		pg/mL		pg/mL		pg/mL		genomes/100ng		genomes/100ng		genomes/100ng		genomes/100ng		genomes/100ng
Clade	Strain	% compared to Li	mean	± SEM	mean	± SEM	mean	± SEM	mean	± SEM	mean	± SEM	mean	± SEM	mean	± SEM	mean	± SEM	mean	± SEM	mean	± SEM	mean	± SEM	median	95% CI	median	95% CI	median	95% CI	median	95% CI	median	95% CI
S1	L. bandrabouensis	0.259	2.22	0.462	-1.04	0.119	28.6	3.69	34.1	1.5	3900	342	384	35.3	5700	715	62	9.87	355	64.3	19.2	3.93	80.1	8.63	37.5	17.5-68.4	202.5	121-1,280	1290	967-2,190	1010	400-2,890	37400	6,280-93,900
	LbP	0.333	1	0.039	-0.349	0.0745	15.6	1.63	35.3	1.64	2730	178	237	15.9	3090	242	19.5	1.02	64.8	4.9	14.5	1.88	65.2	5.61	31.3	19.3-110	128	69.9-286	8560	1,890-16,300	1710	95.6-5,580	3560	953-39,600
P2	L. fluminis	0.648	2.26	0.263	0.0436	0.0625	20.4	2.04	40.8	1.41	3600	378	322	29.1	4100	133	25.6	1.61	93.9	7.82	14.8	3.77	78.9	13.8	18.2	1.53-141	280.5	27.9-2,140	1530	36.3-8,000	742	29.9-4,160	43000	1,850-230,000
	L. langatensis	0.648	3.3	0.18	-0.227	0.0873	46	7.87	40.8	4.27	6070	1570	670	127	7290	661	104	21.7	505	122	28.6	4.24	98.2	11	20.1	7.64-36.4	57.2	25-215	713	146-4,440	951	112-2,400	14700	9,870-86,200
	L. licerasiae	0.685	0.903	0.147	-0.571	0.144	77.3	34.7	52.5	14.6	3540	442	1520	697	6100	1650	138	61.9	1370	665	71.3	34.4	82.1	18.8	177	6.86-156,000	757.4	18.4-154,000	3120	275-7,600	1990	579-5,010	6350	707-185,000
P1-	L. gomenensis	0.667	1.59	0.144	-0.346	0.124	15.7	2.23	36.1	2.38	4230	877	477	40.4	3940	438	29.4	3.16	174	41.9	15.6	3	74.5	8.59	212	4-1,470	355.5	15.9-1,090	1410	265-5,340	1270	96.1-2,120	729	284-2,270
	L. adleri	0.852	6.3	0.347	0.234	0.0784	95.5	52.3	54.3	12.4	5460	2070	1160	616	4030	1460	126	69.1	948	566	56.3	29	73.9	9.6	203	118-778	613	366-3,600	57700	18,200-295,000	46500	4,590-148,000	218000	22,500-533,000
	L. stimsonii	0.833	4.15	1.08	0.114	0.0787	118	34	63.2	11.8	6490	1350	1200	396	7800	1130	110	33.9	848	296	45.5	17.4	92.9	12.1	99.3	28.5-344	314	61.2-1,090	403	34.4-2,020	159	23.3-1,610	305	164-989
	L. tipperaryensis	0.852	2.54	0.239	-0.169	0.111	17.7	2.43	33.9	2.65	2030	279	193	12.7	2750	159	18.2	0.587	55.2	4.35	20	5.29	81.7	4.54	127	71.5-336	341	117-2,140	61600	27,000-120,000	10500	3,810-23,800	13500	1,370-38,900
	L. yasudae	0.833	1.15	0.135	-0.447	0.155	28.7	12.9	35.4	6.27	6650	2940	868	415	4420	1670	86.2	43.4	624	348	32.6	11.4	75.3	15.2	505	94.7-1,360	2405	951-6,000	10000	4,800-41,800	11400	2,460-40,700	287000	8,050-1,490,000
P1+	L. weilii	0.87	1.02	0.0474	-0.106	0.145	170	56.1	110	29.5	7030	2270	2650	742	7220	1240	203	54.6	1760	491	83.6	25.4	117	20	4.56	1.39-28.6	30.32	1.15-127	1520	397-2,820	410	103-2,230	3060	350-7,260
	L. mayottensis	0.87	2.45	0.418	-0.664	0.16	169	8.92	93	4.9	8720	2090	1940	85.9	8430	385	157	8.64	1400	184	63.5	10.3	112	8.83	752	312-3,180	1090	466-1,830	6490	3,410-26,300	2720	678-19,300	80500	42,000-244,000
	L. santarosai	0.889	14.6	1.18	0.451	0.0411	72.3	19.1	59.6	10	14800	10300	1520	486	6280	967	114	31.4	1150	385	59.5	16.3	117	20.6	66.7	4.19-403	1592	52-14,700	779	305-562,000	1430	448-33,100	4150	1,670-22,900
	L. noguchii	0.981	1.61	0.313	0.523	0.0319	225	16.9	186	18.2	7630	1570	1830	255	6650	392	120	18.1	1230	190	55.3	12.9	104	26.2	717	85.3-1,680	2240	476-4,540	3460	2,220-5,790	4970	1,020-9,290	34400	25,800-91,500
	LiC	1	4.54	0.948	0.633	0.034	1500	115	555	38.1	17000	6250	9410	505	10300	337	517	39.2	4970	279	258	15.4	146	8.42	5530	2,500-32,400	3775	618-8,850	9470	1,740-334,000	14000	3,630-79,100	291000	41,500-2,300,000
	LiM	1	6.76	0.501	0.856	0.0144	250	181	102	50.5	3840	544	1400	746	3700	827	78.1	35.3	768	460	43.6	19.2	75	7.96	16600	10,800-21,400	3010	1,050-4,270	12000	10,700-22,300	8230	5,430-11,400	165000	58,400-251,000
